# Supplementary material for: Stochastic activation of a family of TetR type transcriptional regulators controls phenotypic heterogeneity in Acinetobacter baumannii
Source: PNAS Nexus. 2022 Nov 12;1(5):pgac231. doi: 10.1093/pnasnexus/pgac231 (PMC9802203; doi:10.1093/pnasnexus/pgac231)
Supplement: pgac231_Supplemental_Files [file pgac231_supplemental_files.zip]

Archive with 6 entries (6 files):
- Supplemental Figs 1-10 final.pdf
- Supplemental Materials and Methods.docx
- Table S1.docx
- Table S2.docx
- Table S3.docx
- Table S4.docx
